# Supplementary material for: A Toxin-Antitoxin System VapBC15 from Synechocystis sp. PCC 6803 Shows Distinct Regulatory Features
Source: Genes (Basel). 2018 Mar 21;9(4):173. doi: 10.3390/genes9040173 (PMC5924515; doi:10.3390/genes9040173)
Supplement: Supplementary file 1 [file genes-09-00173-s001.zip]

Archive with 6 entries (5 files):
- Supplementary files/
- Supplementary files/Figure S1.docx
- Supplementary files/Figure S2.docx
- Supplementary files/Figure S3.doc
- Supplementary files/Table S1.doc
- Supplementary files/Table S2.xls
