# Supplementary material for: A Toxin-Antitoxin System VapBC15 from Synechocystis sp. PCC 6803 Shows Distinct Regulatory Features
Source: Genes (Basel). 2018 Mar 21;9(4):173. doi: 10.3390/genes9040173 (PMC5924515; doi:10.3390/genes9040173)
Supplement: Supplementary file 1 [file genes-09-00173-s001.zip › Supplementary files/Table S2.xls]

## Sheet: Table S2
Table S2 A list of the blasted homologues of VapB15
Protein ID	Species full name	Taxonomy	Size(aa)	Identity(%)	Associated protein (ID, size,and CD)
WP_010872705	Synechocystis sp. PCC 6803	Bacteria; Cyanobacteria; Synechococcales; Merismopediaceae; Synechocystis	72	100	WP_010872706, PIN domain protein
WP_009628504	Pseudanabaena biceps	Bacteria; Cyanobacteria; Synechococcales; Pseudanabaenaceae; Pseudanabaena	118	73	WP_009628505, MazF toxin
WP_011362783	Chlorobium chlorochromatii	Bacteria; Chlorobi; Chlorobia; Chlorobiales; Chlorobiaceae; Chlorobium/Pelodictyon group; Chlorobium	73	58	WP_011362782, PIN domaim protein
OIP76560	Oscillatoriales cyanobacterium CG2_30_44_21	Bacteria; Cyanobacteria; Oscillatoriophycideae; Oscillatoriales; unclassified Oscillatoriales.	72	53	No
OQY57254	Desulfobacteraceae bacterium 4572_88	Bacteria; Proteobacteria; Deltaproteobacteria; Desulfobacterales; Desulfobacteraceae	73	51	OQY57253, NO domain
WP_013617930	Bacteroides salanitronis	Bacteria; Bacteroidetes; Bacteroidia; Bacteroidales; Bacteroidaceae	75	51	WP_013617931 PIN domain
WP_080808852	Candidatus Desulfamplus magnetomortis	Bacteria; Proteobacteria; Deltaproteobacteria; Candidatus Desulfamplus.	74	49	WP_080808851, 70 aa
OFX58694	Bacteroidetes bacterium GWA2_30_7	Bacteria; Bacteroidetes	77	49	OFX58693, 141 aa, PIN domain
WP_022401255	Bacteroides uniformis	Bacteria; Bacteroidetes; Bacteroidia; Bacteroidales; Bacteroidaceae; Bacteroides	82	48	WP_022401255,161 aa, PIN domain
WP_026794844	Planktothrix	Bacteria; Cyanobacteria; Oscillatoriophycideae; Oscillatoriales; Microcoleaceae	78	44	WP_026794843, 147 aa, HNH domain
WP_072722569	Planktothrix tepida	Bacteria; Cyanobacteria; Oscillatoriophycideae; Oscillatoriales; Microcoleaceae; Planktothrix	78	44	WP_072722568, 138 aa, PIN domain
CUM59478	Planktothrix agardhii	Bacteria; Cyanobacteria; Oscillatoriophycideae; Oscillatoriales; Microcoleaceae; Planktothrix	78	44	CUM59477, 138aa, conserved protein of unknown function
WP_054465013	Planktothricoides sp. SR001	Bacteria; Cyanobacteria; Oscillatoriophycideae; Oscillatoriales; Microcoleaceae; Planktothricoides	81	44	WP_054465014, 95aa, relE-like toxin
WP_015178313	Oscillatoria nigro-viridis	Bacteria; Cyanobacteria; Oscillatoriophycideae; Oscillatoriales; Oscillatoriaceae; Oscillatoria.	78	43	WP_015178312,134 aa, PIN domain
WP_073171954	Tangfeifania diversioriginum	Bacteria; Bacteroidetes; Bacteroidia; Marinilabiliales; Prolixibacteraceae; Tangfeifania.	77	43	No
ETK03909	Tannerella sp. oral taxon BU063 isolate Cell 5	Bacteria; Bacteroidetes; Bacteroidia; Bacteroidales; Porphyromonadaceae; Tannerella	76	42	ETK03908, 141 aa, PIN domain
WP_006617886	Arthrospira platensis	Bacteria; Cyanobacteria; Oscillatoriophycideae; Oscillatoriales; Microcoleaceae; Arthrospira	82	42	no, it is a non-redundant protein sequence
WP_044522988	Nostoc sp. PCC 7120	Bacteria; Cyanobacteria; Nostocales; Nostocaceae; Nostoc	82	41	No
BAB74121	Nostoc sp. PCC 7120	Bacteria; Cyanobacteria; Nostocales; Nostocaceae; Nostoc	131	41	BAB74120, 138 aa, PIN domain
WP_009184126	Cecembia lonarensis	Bacteria; Bacteroidetes; Cytophagia; Cytophagales; Cyclobacteriaceae; Cecembia.	71	41	WP_009184126
WP_066346260	Geminocystis sp. NIES-3708	Bacteria; Cyanobacteria; Oscillatoriophycideae; Chroococcales; Chroococcaceae; Geminocystis	76	40	WP_066346259, 159 aa, no domain
WP_008307984	Leptolyngbya sp. PCC 6406	Bacteria; Cyanobacteria; Synechococcales; Leptolyngbyaceae; Leptolyngbya	78	40	No
WP_008055499	Arthrospira sp. PCC 8005	Bacteria; Cyanobacteria; Oscillatoriophycideae; Oscillatoriales; Microcoleaceae; Arthrospira.	82	40	No
WP_015215486	Anabaena cylindrica	Bacteria; Cyanobacteria; Nostocales; Nostocaceae; Anabaena	78	40	WP_015215485, 138 aa, PIN domain
WP_075890005	Limnothrix rosea	Bacteria; Cyanobacteria; Synechococcales; Pseudanabaenaceae; Limnothrix	74	39	No
WP_009125549	Bacteroides fluxus	Bacteria; Bacteroidetes; Bacteroidia; Bacteroidales; Bacteroidaceae; Bacteroides	76	39	WP_009125550, 161 aa, PIN domain
OKZ12094	Bacteroides oleiciplenus	Bacteria; Bacteroidetes; Bacteroidia; Bacteroidales; Bacteroidaceae; Bacteroides	78	37	No
KXT51164	Bacteroides intestinalis	Bacteria; Bacteroidetes; Bacteroidia; Bacteroidales; Bacteroidaceae; Bacteroides	82	36	KXT51163, 142 aa, no CD
WP_082788063	Bacteroides intestinalis	Bacteria; Bacteroidetes; Bacteroidia; Bacteroidales; Bacteroidaceae; Bacteroides	86	36	WP_082788063
WP_080811692	Halomicronema hongdechloris	Bacteria; Cyanobacteria; Synechococcales; Leptolyngbyaceae; Halomicronema	78	36	WP_082788062, 97 aa, no CD
WP_081743726	Bacteroides timonensis	Bacteria; Bacteroidetes; Bacteroidia; Bacteroidales; Bacteroidaceae; Bacteroides.	86	35	No
WP_009132366	Bacteroides oleiciplenus	Bacteria; Bacteroidetes; Bacteroidia; Bacteroidales; Bacteroidaceae; Bacteroides	86	35	No
WP_081795853	Bacteroides stercorirosoris	Bacteria; Bacteroidetes; Bacteroidia; Bacteroidales; Bacteroidaceae; Bacteroides	86	34	No
WP_007662927	Bacteroides intestinalis	Bacteria; Bacteroidetes; Bacteroidia; Bacteroidales; Bacteroidaceae; Bacteroides	86	33	No
WP_024283037	Algoriphagus marincola	Bacteria; Bacteroidetes; Cytophagia; Cytophagales; Cyclobacteriaceae; Algoriphagus	80	31	No
